# Supplementary material for: Anthropometric, Nutritional, and Lifestyle Factors Involved in Predicting Food Addiction: An Agnostic Machine Learning Approach
Source: Diseases. 2025 Jul 24;13(8):236. doi: 10.3390/diseases13080236 (PMC12385177; doi:10.3390/diseases13080236)
Supplement: Supplementary file 1 [file diseases-13-00236-s001.zip]

Archive with 1 entries (1 files):
- diseases-3761071-supplementary.pdf
